# Supplementary material for: Defining the mutation sites in chickpea nodulation mutants PM233 and PM405
Source: BMC Plant Biol. 2022 Feb 9;22:66. doi: 10.1186/s12870-022-03446-7 (PMC8827291; doi:10.1186/s12870-022-03446-7)
Supplement: Supplementary file 11 — Additional file 11. Python Script used to filter unique variants. [file 12870_2022_3446_MOESM11_ESM.txt]

"""Enter the names of two variant files in vcf format below. Output will produce two vcf files,
One with all variants unique to input_file1 and one with all variants shared between both input files"""
input_file1 = 'VariantFile1.vcf'
input_file2 = 'VariantFile2.vcf'


# Do not edit below here
file_two = []
with open(input_file_two, 'r') as second_file:
    for second_line in second_file:
        if second_line[0] != '#':
            split_second_line = second_line.split()
            split_second_line_one = split_second_line[0]
            split_secnod_line_two = split_second_line[1]
            second_two_columns = split_second_line[0] + ' ' + split_second_line[1]
            file_two.append(second_two_columns)

shared_output = open('SharedOutput.vcf', 'w')
unique233_output = open('UniqueOutput.vcf', 'w')

with open(input_file_1, 'r') as open_file:
    for line in open_file:
        if line[0] == '#':
            shared_output.write(line)
            unique233_output.write(line)
        elif line[0] != '#':
            split_line = line.split()
            split_line_one = split_line[0]
            split_line_two = split_line[1]
            two_columns = split_line_one + ' ' +split_line_two
            if two_columns in file_two:
                shared_output.write(line)
            elif two_columns not in file_two:
                unique233_output.write(line)


shared_output.close()
unique233_output.close()
